# Supplementary material for: Contrasting Invasion Strategies, Convergent Outcomes: Establishment of Zaprionus tuberculatus and Ceroplastes ceriferus in Italy
Source: Insects. 2026 Feb 12;17(2):198. doi: 10.3390/insects17020198 (PMC12941184; doi:10.3390/insects17020198)
Supplement: Supplementary file 1 [file insects-17-00198-s001.zip]

Archive with 1 entries (1 files):
- insects-4069868-supplementary.pdf
